# Supplementary material for: Creatine kinase elevation and discontinuation of clozapine: fear-driven clinical practice in a forensic case with treatment-resistant schizophrenia and persistent violent behaviour
Source: BJPsych Open. 2020 Dec 4;7(1):e4. doi: 10.1192/bjo.2020.134 (PMC7791564; doi:10.1192/bjo.2020.134)
Supplement: Supplementary file 1 [file S2056472420001349sup001.zip]

Archive with 3 entries (3 files):
- coi_disclosure_case_report_Bokern_e.a._corr_author.pdf
- coi_disclosure_case_report_Jonker.pdf
- coi_disclosure_case_report_Bokern_e.a_DC.pdf
